# Supplementary material for: Reductive modification of genetically encoded 3-nitrotyrosine sites in alpha synuclein expressed in E.coli
Source: Redox Biol. 2019 Jun 10;26:101251. doi: 10.1016/j.redox.2019.101251 (PMC6586993; doi:10.1016/j.redox.2019.101251)
Supplement: Multimedia component 1 [file mmc1.xml]

<?xml version="1.0" encoding="UTF-8" standalone="no"?><data:data><datasets><author>stefan.schildknecht@uni-konstanz.de</author><type>0</type><dataset><value>1</value><reason>Data will be made available on request</reason><comments/></dataset></datasets></data:data>
